# Supplementary material for: Yeast Particle Encapsulation of Azole Fungicides for Enhanced Treatment of Azole-Resistant Candida albicans
Source: J Funct Biomater. 2024 Jul 23;15(8):203. doi: 10.3390/jfb15080203 (PMC11355591; doi:10.3390/jfb15080203)
Supplement: Supplementary file 1 [file jfb-15-00203-s001.zip]

Archive with 1 entries (1 files):
- jfb-3074999-supplementary.pdf
